# Supplementary material for: Factors Determining Kinesin Motors in a Predominant One-Head-Bound or Two-Heads-Bound State During Its Stepping Cycle
Source: Biomolecules. 2025 May 13;15(5):717. doi: 10.3390/biom15050717 (PMC12108896; doi:10.3390/biom15050717)
Supplement: Supplementary file 1 [file biomolecules-15-00717-s001.zip]

Archive with 1 entries (1 files):
- biomolecules-3596026-supplementary.pdf
